# Supplementary material for: The Effect of Atm Loss on Radiosensitivity of a Primary Mouse Model of Pten-Deleted Brainstem Glioma
Source: Cancers (Basel). 2022 Sep 17;14(18):4506. doi: 10.3390/cancers14184506 (PMC9496888; doi:10.3390/cancers14184506)
Supplement: Supplementary file 1 [file cancers-14-04506-s001.zip]

Archive with 1 entries (1 files):
- cancers-1883869-supplementary.pdf
